# Supplementary material for: Network Pharmacology-Based Investigation and Experimental Exploration of the Antiapoptotic Mechanism of Colchicine on Myocardial Ischemia Reperfusion Injury
Source: Front Pharmacol. 2021 Dec 16;12:804030. doi: 10.3389/fphar.2021.804030 (PMC8716846; doi:10.3389/fphar.2021.804030)
Supplement: Supplementary file 1 [file Table2.XLSX]

## Sheet: Sheet1
NO.	Gene names
1	ACADM
2	ACTC1
3	ADAM12
4	ADAM2
5	ADAM9
6	ADRA1A
7	AGT
8	AKAP1
9	AKAP9
10	ANKRD1
11	ANXA1
12	ANXA2
13	APP
14	ARF4
15	ARVCF
16	ATG5
17	ATG7
18	ATP2A1
19	ATP2A2
20	ATP5F1A
21	BAX
22	BLOC1S6
23	BMP10
24	BMP2
25	BNIP1
26	BVES
27	C14orf180
28	CACNA1H
29	CACNA1S
30	CAMK2D
31	CAMTA2
32	CAPN2
33	CASQ2
34	CATSPER1
35	CAV2
36	CAV3
37	CCN2
38	CCNB1
39	CD4
40	CD44
41	CD9
42	CDK5RAP3
43	CDON
44	CHRFAM7A
45	CLN3
46	CLPB
47	COG4
48	CRISP1
49	CSRP3
50	CXADR
51	CYP26C1
52	DICER1
53	DOC2B
54	DYRK1B
55	EDN1
56	EEA1
57	EGLN1
58	EPO
59	ERBB2
60	FAU
61	FGF2
62	FGF9
63	FGFR1
64	FHL2
65	FKBP1A
66	FKBP1B
67	FOXC1
68	FOXC2
69	FOXP1
70	GAA
71	GATA4
72	GATA6
73	GCA
74	GIP
75	GIPR
76	GJC1
77	GLRX3
78	GNAI3
79	GOSR2
80	GRK2
81	HAND1
82	HAVCR1
83	HDAC4
84	HEY2
85	HS3ST6
86	HYAL4
87	IGHMBP2
88	IL6ST
89	ILK
90	IZUMO1
91	KCNH1
92	LCLAT1
93	LGALS1
94	LHFPL1
95	LHFPL2
96	LHFPL3
97	LHFPL4
98	LHFPL5
99	LHFPL6
100	LMCD1
101	LMNA
102	LMOD2
103	LNP1
104	LRMP
105	LTC4S
106	LY6E
107	MAP1B
108	MAP2K1
109	MAP2K3
110	MAP2K6
111	MAX
112	MFN1
113	MFN2
114	MIAT
115	MLIP
116	MOV10L1
117	MRTFA
118	MRTFB
119	MTUS2
120	MYBPC3
121	MYH10
122	MYH11
123	MYH6
124	MYH7
125	MYH9
126	MYL1
127	MYL2
128	MYL3
129	MYL4
130	MYLK2
131	MYLL1
132	MYMK
133	MYMX
134	MYOCD
135	MYZAP
136	NAPA
137	NAPG
138	NDUFV2
139	NECTIN2
140	NEO1
141	NINJ1
142	NKX2-5
143	NKX2-6
144	NOG
145	NOS1
146	NOX4
147	NOX5
148	NPLOC4
149	NRG1
150	OGA
151	OPA1
152	OTOF
153	OVOL2
154	P2RX4
155	PCSK1
156	PLA2G4A
157	PLN
158	POMZP3
159	PROX1
160	PSEN2
161	PTCD2
162	PTEN
163	RAB3A
164	RAB8A
165	RABEP1
166	RABIF
167	RARB
168	RBP4
169	RIMS1
170	RIPK2
171	RLF
172	RLFP1
173	ROPN1B
174	RXRA
175	RYR2
176	SERPINA5
177	SETMAR
178	SH3GL1
179	SHH
180	SIK1
181	SIN3B
182	SMAD7
183	SNAP23
184	SNAP29
185	SOD1
186	SOD2
187	SOX17
188	SOX18
189	SOX6
190	SPAM1
191	SPP1
192	STAP1
193	STX11
194	STX2
195	STX3
196	STX4
197	STX6
198	TAZ
199	TBX2
200	TBX3
201	TBX5
202	TCAP
203	TDGF1
204	TDGF1P3
205	TFPT
206	TGFB2
207	TGFBR2
208	TGFBR3
209	TIE1
210	TMEM123
211	TNNC1
212	TNNI3
213	TNNT2
214	TPM1
215	TSC1
216	TTN
217	TXN2
218	UBA52
219	UBA52P1
220	UBA52P2
221	UBA52P3
222	UFD1
223	USO1
224	USP6
225	VAMP3
226	VAMP7
227	VAMP8
228	VAPA
229	VAV3
230	VCPIP1
231	VEGFA
232	VEGFB
233	VPS33B
234	VTI1B
235	XIRP1
236	YRDC
237	ZFPM2
238	PLAU
239	IL6
240	TNF
241	ACE
242	SERPINE1
243	IL10
244	CRP
245	PLAT
246	ITGB3
247	MPO
248	CASP3
249	NPPB
250	NOS3
251	THBD
252	TLR4
253	MB
254	F2
255	ICAM1
256	IL1B
257	SELP
258	MMP9
259	CXCL8
260	OLR1
261	VWF
262	NOS2
263	LTA
264	ALB
265	TP53
266	ESR1
267	CCL2
268	MIR210
269	HMOX1
270	F13A1
271	XDH
272	PIK3C2A
273	CTNNB1
274	SELE
275	HIF1A
276	ADAMTS13
277	MTHFR
278	F5
279	MIR21
280	F3
281	KNG1
282	CXCL12
283	CAT
284	SERPINC1
285	NPPA
286	S100B
287	INS
288	APOB
289	IL18
290	SCN5A
291	AGTR1
292	GJA1
293	TGFB1
294	IGF1
295	HMGB1
296	LCN2
297	GPT
298	IFNG
299	APOA1
300	PON1
301	MMP2
302	GP1BA
303	MEF2A
304	PTGS2
305	KCNJ5
306	HGF
307	LPL
308	JAK2
309	BDNF
310	CYCS
311	GFAP
312	PPARG
313	ITGAM
314	MAPK14
315	VCAM1
316	BCL2
317	STAT3
318	GCLM
319	ADIPOQ
320	GCLC
321	ADM
322	FABP3
323	FGA
324	CST3
325	IL1RN
326	MAPK1
327	ELANE
328	NFE2L2
329	IL4
330	SELL
331	HSPA4
332	ANGPT1
333	SLC17A5
334	IL1A
335	TLR2
336	ADRB2
337	AGER
338	CD40LG
339	CSF3
340	ENO2
341	REN
342	ALOX5
343	FAS
344	FGB
345	ENG
346	CFH
347	MIR155
348	MIR126
349	KDR
350	CASP1
351	NGF
352	HSPA8
353	F10
354	AKT1
355	HP
356	ABCA1
357	PARP1
358	LDLR
359	NTRK1
360	PPARA
361	LEP
362	TIMP1
363	PLG
364	TXN
365	GSR
366	C3
367	MIR146A
368	IL17A
369	TNFRSF1A
370	PCSK9
371	EGR1
372	COMT
373	SOD3
374	CD14
375	ATM
376	COL3A1
377	FLT1
378	ITGB2
379	MMP1
380	HTR2A
381	CBS
382	CYP2C19
383	PTGS1
384	JUP
385	PF4
386	CCR2
387	ADORA1
388	C4A
389	SLC6A4
390	SLC9A1
391	CLU
392	MAPT
393	HSPB1
394	HSPA1A
395	MIR499A
396	MIR17
397	AVP
398	PIK3CG
399	ADRB1
400	ABCC9
401	HMGCR
402	PECAM1
403	THBS1
404	CKB
405	NPY
406	CALR
407	JUN
408	MIR145
409	ITGA2B
410	GDF15
411	CXCR4
412	PTX3
413	CP
414	F8
415	CCL5
416	ALDH2
417	MPL
418	CD36
419	TIMP2
420	CD40
421	IL33
422	RETN
423	IL2
424	CALCA
425	PTPN11
426	IL6R
427	CDH5
428	CCL3
429	MIR34A
430	CKM
431	APLN
432	MIF
433	SRC
434	FN1
435	MAPK8
436	ANXA5
437	PDE5A
438	SPTAN1
439	SIRT1
440	SMARCA4
441	LGALS3
442	GHRL
443	SLC8A1
444	CTLA4
445	PLA2G7
446	NLRP3
447	AGTR2
448	DES
449	CDKN2A
450	PRKAA2
451	CCR5
452	CASP9
453	AQP4
454	SERPINA1
455	CD34
456	FOS
457	THPO
458	CD46
459	CHKA
460	ANGPT2
461	PKP2
462	CXCL2
463	SH2B3
464	PROCR
465	HSPA5
466	CYP2C9
467	ADORA3
468	SELPLG
469	GDNF
470	THBS4
471	HSPD1
472	SERPINA3
473	PTGIS
474	GAPDH
475	SYNGAP1
476	CHAT
477	SERPINF2
478	CDKN2B-AS1
479	MIR208B
480	PLA2G6
481	ACE2
482	MIR208A
483	BCL2L1
484	ITGB1
485	PIK3CA
486	TEK
487	PRKCE
488	POSTN
489	MIR221
490	LRP6
491	CD55
492	MBL2
493	F2R
494	APOH
495	MEF2C
496	BDKRB2
497	CTF1
498	CXCL10
499	APOC3
500	P2RY12
501	SLC9A3R2
502	DRD2
503	EPRS1
504	SAA1
505	MT-CYB
506	ADA
507	CCND1
508	IL1R1
509	CYBA
510	NOD2
511	FABP12
512	NR3C2
513	ADORA2A
514	SLC2A1
515	SP1
516	PRKAG2
517	PAPPA
518	MCU
519	COL4A1
520	STAT1
521	MIR142
522	AIFM1
523	MME
524	EGF
525	HSPG2
526	UTS2
527	BMP6
528	AKR1B1
529	MBP
530	TSC2
531	CX3CR1
532	COL1A1
533	SULT1A3
534	CIITA
535	HPRT1
536	SLC1A2
537	ARG1
538	C1S
539	ITGAL
540	CPT2
541	TF
542	TNFRSF11B
543	COX5A
544	NOL3
545	CPB2
546	F11
547	DCN
548	AHSP
549	IL12A
550	FABP2
551	LBP
552	BMP7
553	NPPC
554	IL2RA
555	THBS2
556	CNR1
557	ABCB1
558	CD59
559	FGF23
560	MALAT1
561	EGFR
562	VIP
563	DPP4
564	SETD2
565	MIR133A1
566	GCG
567	LOX
568	CAV1
569	CASP8
570	AHSG
571	FGF1
572	NFKB1
573	GGT1
574	PTK2B
575	ACHE
576	KCNJ11
577	MIR199A1
578	PRKCA
579	CYBB
580	MYDGF
581	MIR30A
582	NAMPT
583	TNFRSF1B
584	MMP13
585	PDGFB
586	CSF2
587	FASLG
588	NAGLU
589	MAOA
590	XIAP
591	RYR1
592	MYD88
593	SDHB
594	PLA2G2A
595	SCARB1
596	ADORA2B
597	CREB1
598	SMARCAL1
599	NPR1
600	C5
601	G6PD
602	EDNRB
603	TKT
604	CASP2
605	CR1
606	PDE3A
607	MAPK10
608	IGFBP3
609	IRF5
610	RAF1
611	HBEGF
612	EPOR
613	NOTCH1
614	CTSL
615	CRYAB
616	AIF1
617	GSK3B
618	NT5E
619	TSPO
620	TNFAIP3
621	MIR124-1
622	CA3
623	MIR27A
624	SLC25A4
625	ABRAXAS2
626	TNC
627	IRS1
628	NCF1
629	CASR
630	CTSB
631	CXCL1
632	CD163
633	KITLG
634	APEX1
635	MAPK3
636	ADCY10
637	KCNA2
638	CTSG
639	GSTM1
640	TERT
641	TRPV1
642	OPRD1
643	BCHE
644	MYC
645	KRT18
646	CDKN1A
647	KEAP1
648	FOXP2
649	CDKN3
650	CSF1
651	CX3CL1
652	MTOR
653	AMPD1
654	VHL
655	CHI3L1
656	MAP3K5
657	UCP2
658	BAD
659	FABP1
660	SOCS3
661	C5AR1
662	EDNRA
663	HAMP
664	VTN
665	BAK1
666	NEFL
667	NTN1
668	PRF1
669	GPX1
670	IL5
671	ADCYAP1
672	ACTB
673	LAMA4
674	KCNH2
675	PLAUR
676	GSTP1
677	C4B
678	ADM2
679	MMP8
680	GH1
681	MIR144
682	RAC1
683	CFB
684	RHOA
685	PSEN1
686	POMC
687	BECN1
688	DNM1L
689	SDC1
690	EPX
691	HSP90AA1
692	UCN
693	IL1RAPL2
694	PPARGC1A
695	PDP1
696	MIR214
697	WDR26
698	ITGA4
699	TRAF6
700	B2M
701	EPAS1
702	ATF3
703	MMP14
704	CXCR2
705	FOXO1
706	IL13
707	IKBKG
708	ENTPD1
709	FMR1
710	SMAD4
711	ABCC8
712	FCGR3B
713	CASP7
714	RELA
715	PRKCD
716	PRKN
717	FGF7
718	TGFBR1
719	ATP1A1
720	ZC3H12A
721	BSG
722	IL37
723	AQP1
724	HSPB6
725	PROC
726	ACTA2
727	SST
728	GLUL
729	LIF
730	ABCB7
731	S100A9
732	FOXO3
733	MASP2
734	PRKAA1
735	KCNQ1
736	CD69
737	COL7A1
738	IGF2
739	S1PR1
740	GZMB
741	LTF
742	APAF1
743	OPRM1
744	GAL
745	CTSD
746	MIR92A1
747	IRAK1
748	TJP1
749	SORD
750	HYOU1
751	NES
752	SGK1
753	DDIT3
754	PRKCB
755	SERPING1
756	IRF1
757	ERN1
758	PCNA
759	H19
760	GSTT1
761	NEAT1
762	EIF2S1
763	KL
764	HTRA2
765	LAMA2
766	JPH2
767	MIR192
768	IL15
769	CRH
770	VCAN
771	IL11
772	CAMK2G
773	MEG3
774	SNCA
775	NQO1
776	EPHX2
777	MIR15A
778	LDHA
779	MIR451A
780	NPR2
781	PDYN
782	DNAH8
783	TFPI
784	NFKBIA
785	CXCR3
786	TGM2
787	CS
788	RPS27A
789	GAD1
790	ADAM17
791	CYP2C8
792	NDUFS4
793	IL7
794	TAC1
795	CDC42
796	S100A8
797	XBP1
798	PSAP
799	APRT
800	C3AR1
801	AOC1
802	CAMK2A
803	ACP1
804	MIR29A
805	TNXB
806	BRCA2
807	TRIM72
808	EZH2
809	PINK1
810	SLC1A3
811	NR4A1
812	KLK1
813	EIF2AK3
814	ADK
815	PTGDS
816	SLC8A2
817	CLDN5
818	CD274
819	RIPK1
820	LEPR
821	GAST
822	IL3
823	BNIP3
824	CACNA1C
825	CYP2J2
826	PPIA
827	CYSLTR2
828	TRPV4
829	NEU1
830	PIK3CB
831	AMPD3
832	SLC6A3
833	IGF1R
834	TNFSF12
835	DUSP1
836	HMOX2
837	ENO1
838	AOC3
839	JAK1
840	ABCG2
841	PTK2
842	MLYCD
843	RIPK3
844	A2M
845	ATF6
846	UCA1
847	PPIG
848	APLNR
849	HRH2
850	ALOX12
851	PRKG1
852	FABP4
853	FGFR2
854	SDHA
855	CAST
856	GLUD1
857	CALM1
858	FLNC
859	MIR378A
860	SLC6A2
861	ITLN1
862	UMOD
863	GCKR
864	CHGA
865	SERPINF1
866	ATP1A2
867	COL18A1
868	NR3C1
869	COL4A2
870	ECE1
871	SIRT3
872	SLC24A3
873	TRPM7
874	CFLAR
875	HTR3A
876	MERTK
877	CXCL16
878	SERPINA4
879	VCP
880	HSPB2
881	MAPK9
882	NR1H2
883	MIR122
884	IL18BP
885	CACNA1B
886	NDUFA13
887	TNFSF10
888	ABL1
889	CXCR1
890	G6PC1
891	FBXO32
892	TGFA
893	EPHA3
894	MAP3K11
895	TNFSF11
896	YAP1
897	IL23A
898	SMAD2
899	CCK
900	PARK7
901	INSR
902	CD80
903	TIMP3
904	XRCC1
905	SGCB
906	TXNIP
907	IL16
908	PRDX5
909	ATF2
910	PRKCG
911	HSPA12B
912	ACTA1
913	MAOB
914	NLRP1
915	CHRNA7
916	NCAM1
917	RPS6KB1
918	IDO1
919	ADAMTSL1
920	ALDH9A1
921	PDE4A
922	LRP2
923	FLNA
924	SENP3
925	OPRK1
926	MIR143
927	HSP90B1
928	IFNB1
929	NRP1
930	CYSLTR1
931	UGT1A1
932	NLRX1
933	CBL
934	MT-CO1
935	KIT
936	IL1RL1
937	BIRC5
938	IL22
939	MIR195
940	HADHA
941	HRH1
942	KCNQ1OT1
943	MSX2
944	IL2RB
945	RUNX1
946	TREM1
947	TRIM63
948	GAS5
949	GRIA1
950	GPX3
951	AGRN
952	CNR2
953	GC
954	EEF2
955	PPIF
956	SLC9A3
957	MIR24-1
958	PDPK1
959	MIR874
960	ALOX15
961	ANGPTL4
962	KCNJ8
963	GUSB
964	PNOC
965	MIR130A
966	NOD1
967	TOLLIP
968	ABCG1
969	MUC1
970	ITPR1
971	REG3A
972	MIR124-3
973	ATP5F1E
974	NR1H3
975	ITGA6
976	LTB4R
977	VDAC1
978	HNF1A
979	AMBP
980	BGN
981	BPI
982	CXCL9
983	BRCA1
984	ITGAV
985	IL9
986	MIR873
987	CPT1A
988	TACR1
989	CLCN3
990	H2AX
991	BCKDHB
992	CHRM2
993	ATF4
994	STK11
995	HMCN1
996	MIRLET7B
997	RNF182
998	MIR494
999	PROM1
1000	ELAVL1
1001	MDM2
1002	IGFBP7
1003	MLC1
1004	GLO1
1005	TUBA1B
1006	ACTG1
1007	E2F1
1008	ORAI1
1009	VEGFC
1010	STAT5B
1011	OSM
1012	F12
1013	EPHX1
1014	SLPI
1015	PTPRC
1016	LRG1
1017	MGAM
1018	ITGA7
1019	CAPN1
1020	GLRX2
1021	GOT2
1022	GPBAR1
1023	TBXA2R
1024	IL1F10
1025	YWHAB
1026	HOTAIR
1027	FCGR3A
1028	GPR55
1029	MIR191
1030	ROCK1
1031	FRZB
1032	ALDOA
1033	GRIK1
1034	IRS2
1035	RUNX2
1036	PRKACA
1037	AGGF1
1038	SLC25A3
1039	TFRC
1040	BLVRB
1041	STAT5A
1042	LAMA1
1043	FYN
1044	ZFYVE9
1045	MST1
1046	THRA
1047	ACACA
1048	TGIF1
1049	SLC5A1
1050	MIR25
1051	COL6A2
1052	TGFBI
1053	GNAI1
1054	GRP
1055	FNDC5
1056	BDKRB1
1057	BAG1
1058	APIP
1059	FGF4
1060	HBG2
1061	TBXAS1
1062	SERPINI1
1063	BID
1064	BMP4
1065	DLD
1066	MIR320A
1067	MIR324
1068	APOM
1069	TRPC6
1070	MANF
1071	TMSB4X
1072	BLZF1
1073	CLCN2
1074	VLDLR
1075	MIR24-2
1076	COL6A3
1077	ADAMTS3
1078	TRAP1
1079	SAA4
1080	CYP2B6
1081	SMPD1
1082	IRF9
1083	CA1
1084	PANX1
1085	P4HB
1086	TNFRSF12A
1087	SHC1
1088	TNFRSF10B
1089	KCNMA1
1090	P2RY1
1091	PTGES
1092	GLRX
1093	PTPA
1094	HSPB8
1095	TAT
1096	MIR125A
1097	AREG
1098	CLEC4A
1099	MIR200A
1100	CLEC3B
1101	MMP10
1102	MIR26A1
1103	ERCC2
1104	NTS
1105	NPR3
1106	PTAFR
1107	KRIT1
1108	PDIA2
1109	COL14A1
1110	CFP
1111	DUSP19
1112	ZFAS1
1113	PPP1R15A
1114	RNASE3
1115	MIR92A2
1116	SPARC
1117	PNP
1118	PDGFA
1119	MIR30D
1120	NID1
1121	BLOC1S1
1122	MCAM
1123	F2RL1
1124	CPOX
1125	DPT
1126	MIR133A2
1127	SLC22A2
1128	TNNI3K
1129	COX4I1
1130	CALCRL
1131	MAPK11
1132	ANK2
1133	SLC16A1
1134	RCAN1
1135	CHUK
1136	CRK
1137	KLRK1
1138	DIAPH1
1139	ITGA1
1140	CEBPA
1141	S100A6
1142	STING1
1143	MIR1-1
1144	MIR10A
1145	TRPM2
1146	GADD45A
1147	BCL2L15
1148	LAMB2
1149	GPNMB
1150	TFG
1151	RHOD
1152	TGM1
1153	MAPKAPK2
1154	MIR141
1155	SEMA7A
1156	ROCK2
1157	IFIT3
1158	PPARD
1159	PTGER3
1160	P2RY11
1161	PPIC
1162	HADHB
1163	BCL2L11
1164	DDAH1
1165	AASS
1166	PLA2G10
1167	SIRT6
1168	AIMP1
1169	TNNI1
1170	MIR124-2
1171	ZNF667
1172	CCL22
1173	SLC18A3
1174	LUM
1175	PTGER2
1176	IRAK4
1177	WT1
1178	IDH1
1179	CD86
1180	ATP2B4
1181	ACTN4
1182	S1PR3
1183	MIR410
1184	ANK3
1185	MIR186
1186	CREB3
1187	MIR1246
1188	TIMP4
1189	S100P
1190	HSF1
1191	MICA
1192	SESN2
1193	PIAS1
1194	SRF
1195	ADAMTS1
1196	SI
1197	ADPRH
1198	SLIT2
1199	PVT1
1200	MAP2K4
1201	SLC29A1
1202	TOMM40
1203	PRKAB1
1204	PRG4
1205	FBLN2
1206	LAMB1
1207	MIR381
1208	MT-CO3
1209	SLC5A2
1210	SMAD1
1211	UTS2B
1212	MSTN
1213	MIR496
1214	COL6A1
1215	SMURF2
1216	ESM1
1217	TYK2
1218	TAB1
1219	S1PR2
1220	TPH1
1221	MIR217
1222	FASN
1223	MATN2
1224	HMGB2
1225	LAMC1
1226	EIF4EBP1
1227	SOAT1
1228	MAP3K14
1229	AK1
1230	NFAT5
1231	INA
1232	GCH1
1233	OXA1L
1234	NID2
1235	TPI1
1236	DDAH2
1237	GOT1
1238	FRAS1
1239	FREM3
1240	XIST
1241	SMPD2
1242	WNT3A
1243	ADAMTS9
1244	ATR
1245	APOC1
1246	VSIG4
1247	CMKLR1
1248	CCL26
1249	TRPA1
1250	CRHR2
1251	SLC22A3
1252	ADCY1
1253	ADAM11
1254	IL7R
1255	PIM1
1256	SLC2A3
1257	BTK
1258	FPR1
1259	HLA-G
1260	IL18R1
1261	OGG1
1262	TNFAIP6
1263	TIGAR
1264	PPP2CA
1265	COL6A5
1266	EGLN3
1267	PIK3R1
1268	MAP3K12
1269	COL15A1
1270	C1R
1271	FST
1272	MIR342
1273	SLC8A3
1274	IMMT
1275	APOO
1276	MIR125B1
1277	FCN3
1278	NMT1
1279	MICB
1280	PRDX2
1281	HSPE1
1282	PRELP
1283	TINAGL1
1284	SPON1
1285	MAP3K1
1286	COL20A1
1287	NAXE
1288	DDIT4
1289	IGFBP4
1290	ADAMTS8
1291	APOL4
1292	ADAMTS20
1293	CHADL
1294	EMILIN3
1295	SSPOP
1296	HDAC1
1297	DIABLO
1298	PPP1CA
1299	PTHLH
1300	MSRA
1301	FAIM2
1302	MIR1-2
1303	CYP27B1
1304	MAP3K7
1305	DDT
1306	HK2
1307	FXYD1
1308	ICAM2
1309	THAP5
1310	TYR
1311	PDHA1
1312	CYP1B1
1313	MIR211
1314	ERBB4
1315	CDK5R1
1316	WWP2
1317	NDUFB2
1318	MAS1
1319	SIRPA
1320	IL1R2
1321	RYK
1322	SLC22A4
1323	ACSS2
1324	ADAM10
1325	MAP2K7
1326	CHRM3
1327	MIR532
1328	MAPKAPK3
1329	TLR7
1330	HABP2
1331	FCN1
1332	GSTA2
1333	HSPA14
1334	CADPS
1335	METTL14
1336	HDAC6
1337	NSF
1338	MSRB1
1339	TNFRSF10A
1340	LONP1
1341	THY1
1342	PRMT5
1343	MIR138-1
1344	UCP1
1345	BIRC2
1346	SIVA1
1347	TERF2IP
1348	HSPA1B
1349	CTH
1350	UGCG
1351	SCG2
1352	KCNK2
1353	RBM28
1354	FSTL1
1355	ATG3
1356	FKBP4
1357	C1QA
1358	GHRH
1359	TFF1
1360	SLC5A6
1361	CANT1
1362	YBX1
1363	PDGFD
1364	HSPA1L
1365	FEM1A
1366	HAX1
1367	VIPR1
1368	PTGIR
1369	HRG
1370	ENO3
1371	OGDH
1372	DUSP6
1373	MIR665
1374	FPR2
1375	MIR139
1376	MASP1
1377	CYGB
1378	IGFBP5
1379	SLC18A2
1380	CRCP
1381	MIR5582
1382	MIR6863
1383	RBP3
1384	KCNJ1
1385	MIR320B1
1386	MIR196A2
1387	CTTN
1388	FCN2
1389	EIF4E
1390	SP3
1391	MIR638
1392	CPT1B
1393	RMRP
1394	PEPD
1395	CABIN1
1396	HIF3A
1397	PROK2
1398	CSK
1399	PNPLA8
1400	ANG
1401	SLC9A2
1402	GNA11
1403	AGPAT1
1404	PROS1
1405	ACVR1B
1406	PAFAH2
1407	SLC4A4
1408	MIR27B
1409	MIR613
1410	LAIR1
1411	CTRL
1412	ITCH
1413	CHEK2
1414	PPP2CB
1415	MIR98
1416	MIR424
1417	CELSR1
1418	TRIB3
1419	PLD2
1420	A2M-AS1
1421	HTR2B
1422	MIEF2
1423	LIFR
1424	YWHAZ
1425	AOX1
1426	MRE11
1427	FGF19
1428	MEF2D
1429	KCNA5
1430	LAP3
1431	MIR1283-1
1432	LINC-ROR
1433	MIR766
1434	EGLN2
1435	GSS
1436	TRIM28
1437	SLC40A1
1438	PSMA7
1439	HSP90AB1
1440	DNM2
1441	PLSCR3
1442	PSMC3
1443	GPER1
1444	BCAR1
1445	NEK8
1446	TNFSF9
1447	HSPA9
1448	CA9
1449	CD58
1450	ATP5F1B
1451	PARP2
1452	MLKL
1453	GORASP1
1454	AGFG1
1455	RAMP1
1456	SLC27A4
1457	CKMT2
1458	AKIP1
1459	SNAP25
1460	HEXIM1
1461	CD226
1462	DGKQ
1463	LTB4R2
1464	SUMO4
1465	MAPK7
1466	TRPC5
1467	RGS19
1468	PSMC6
1469	PROKR1
1470	TFEB
1471	ROR1
1472	TRPV2
1473	SIK2
1474	MCUB
1475	RACK1
1476	KCNN3
1477	EEF1A1
1478	PRKCI
1479	MIR199A2
1480	BEST1
1481	NCK1
1482	MIR101-1
1483	F11R
1484	TSPAN18
1485	MIR1290
1486	CA2
1487	NPY1R
1488	RALBP1
1489	MIR153-1
1490	MIR320B2
1491	FTX
1492	MTF1
1493	JMJD1C
1494	MIR26B
1495	AQP8
1496	USP18
1497	LSINCT5
1498	MIR885
1499	EIF4A2
1500	DBI
1501	DEFA1
1502	LOC111365141
1503	PSMA2
1504	C1QTNF1
1505	MIR138-2
1506	IL18RAP
1507	AHNAK
1508	ART3
1509	JMJD6
1510	PAMR1
1511	RGS16
1512	LRP8
1513	TNFSF4
1514	HLA-B
1515	NINJ2
1516	MCI2
1517	F7
1518	PSMA6
1519	LGALS2
1520	APOER2
1521	GLCLR
1522	THPH2
1523	GP34
1524	F13A
1525	SPDA1
1526	TNFB
1527	GLCLC
1528	ESR
1529	THPH1
1530	LOX1
1531	PROS27
1532	BSS
1533	GP3A
1534	DCP1
1535	C22orf35
1536	MCI1
1537	RPRGL1
1538	OX4OL
1539	ESTRR
1540	RPRGL2
1541	P27K
1542	BDPLT1
1543	GT2
1544	ACE1
1545	VWDP
1546	BDPLT24
1547	MVCD3
1548	BDPLT3
1549	ICH
