# Supplementary material for: Network Pharmacology-Based Investigation and Experimental Exploration of the Antiapoptotic Mechanism of Colchicine on Myocardial Ischemia Reperfusion Injury
Source: Front Pharmacol. 2021 Dec 16;12:804030. doi: 10.3389/fphar.2021.804030 (PMC8716846; doi:10.3389/fphar.2021.804030)
Supplement: Supplementary file 2 [file Table1.XLSX]

## Sheet: Sheet1
NO.	Gene names
1	TUBB
2	TUBB3
3	TUBB4A
4	TUBB4B
5	TUBB6
6	TUBB1
7	TUBB8
8	TUBB7P
9	TUBB2B
10	TUBB2A
11	MAP2
12	NR1I2
13	MAPT
14	BCL2
15	MAP4
16	ABCC2
17	PANX1
18	SLC22A11
19	XDH
20	ABCC1
21	SLC22A8
22	SLC22A6
23	CACNA1G
24	CACNA1C
25	CACNB1
26	CACNA1D
27	SLC6A4
28	ADRA1A
29	SCN5A
30	CACNB3
31	KCNH2
32	TOP2A
33	CACNB2
34	CACNA1F
35	KCNJ11
36	CACNA1S
37	TUBA4A
38	CACNB4
39	CACNA1A
40	TOP2B
41	CACNA1B
42	CACNA1I
43	HDAC6
44	HDAC1
45	HDAC3
46	HDAC2
47	TUBA1B
48	SMC3
49	FNBP1
50	VDAC3
51	RELA
52	SFPQ
53	HSP90AB1
54	RBBP5
55	SPTAN1
56	STAU1
57	ZMYM2
58	C1QBP
59	ESR1
60	VAV1
61	RPS13
62	BMPR2
63	PGAM1
64	CCT7
65	PIGK
66	EIF3I
67	TTK
68	CCT8
69	TRAF6
70	EIF3K
71	GRM1
72	DDX5
73	TBCE
74	CCT4
75	GPAA1
76	HNRNPU
77	MAP3K10
78	KMT2C
79	CRIPT
80	GTF2E2
81	NFKB2
82	RPS12
83	EIF4A2
84	MATR3
85	APP
86	CCND1
87	EIF3E
88	RAN
89	ACTB
90	PHB
91	ATP5A1
92	MME
93	DYNLL1
94	EEF1B2
95	IKBKB
96	EIF3B
97	RPS3A
98	TTBK1
99	CHUK
100	GTF2F1
101	RPL7
102	PFDN4
103	SMARCB1
104	NFKB1
105	ACTN4
106	TAF1
107	SMARCD1
108	TAB2
109	NPM1
110	ASCL2
111	IKBKG
112	RPS7
113	TRAF2
114	SMARCC2
115	CTNNB1
116	GLIS2
117	ENO1
118	PPARG
119	HSPA5
120	ARL8B
121	RIPK1
122	ZAP70
123	PIGT
124	VDAC2
125	PPIA
126	MRGBP
127	REV1
128	SDC3
129	DRD1
130	ARC
131	RASSF1
132	ALDOA
133	SSRP1
134	NFKBIE
135	PRMT1
136	STXBP1
137	GTF2A1
138	GNB2L1
139	LRPPRC
140	BRCA1
141	TNFRSF1A
142	HTR2A
143	PARK2
144	CD4
145	RPL11
146	MDM2
147	MBP
148	MYL12A
149	MAP1A
150	HSP90AA1
151	TBK1
152	UBR5
153	GNAI2
154	CCT2
155	EEF1A1
156	MAP3K14
157	UNG
158	SIRT2
159	RELB
160	CCT5
161	GTF2H4
162	NCL
163	REL
164	DHRS2
165	YWHAB
166	ACTA1
167	UCHL1
168	KMT2D
169	RIPK2
170	ANXA1
171	TGM2
172	FLNA
173	TBCD
174	PIGS
175	VDAC1
176	MARK4
177	RPLP0
178	SMARCE1
179	GFAP
180	KRT1
181	HNRNPA1
182	B4GALT1
183	RPS24
184	MED1
185	LCK
186	DDB1
187	RPL18
188	ASH2L
189	CCT6A
190	ADRA1B
191	PFKL
192	GTF2E1
193	SYT9
194	YWHAZ
195	SMARCA4
196	RPS9
197	HAUS1
198	NFKBIB
199	NPHP1
200	HSPA8
201	DDX3X
202	TRADD
203	PRMT5
204	DNM1
205	HTT
206	TAOK2
207	ANXA6
208	NEFL
209	MAP3K1
210	TUBA1C
211	UBE2B
212	TBCC
213	TRAF1
214	RPL22
215	RPS8
216	APBB1
217	DYNC1I1
218	PLEC
219	ANXA2
220	TNPO1
221	HNRNPD
222	RPS18
223	ACTL6A
224	NFKBIA
225	MAP3K3
226	TAB1
227	KRT8
228	IKBKE
229	RAD18
230	TJP1
231	EIF3M
232	MYL6
233	MX1
234	RPS4X
235	SNW1
236	RAB8B
237	UBE2A
238	TNFRSF1B
239	PLK1
240	KRT10
241	RIPK3
242	EEF1G
243	FARSB
244	VIM
245	PSTPIP1
246	GTF2B
247	MAP6
248	DISC1
249	RPS19
250	YWHAG
251	SMARCC1
252	MED21
253	EIF3C
254	NCALD
255	HNRNPH1
256	DRD2
257	HNRNPA2B1
258	HSPD1
259	FBL
260	JUN
261	RPS10
262	DCTN1
263	RPLP1
264	TUBA1A
265	RPSA
266	POLH
267	MAP3K8
268	KPNB1
269	CCT3
270	CRYAB
271	NSF
272	MAP3K5
273	EIF3D
274	NCOA6
275	TCP1
276	MAP3K7
277	HGS
278	DPYSL2
279	YBX1
280	RPL7A
281	AKR1C3
282	TUBA3E
283	EHHADH
284	TUBA3C
285	ATP1A1
286	AKR1C2
287	TUBA3D
288	AKR1C1
289	TUBA8
290	BCHE
291	CA2
292	GSTP1
293	GBA
294	BMP2
295	NQO2
296	PNP
297	AR
298	CCNA2
299	PDE4D
300	MAOB
301	PGR
302	SRC
303	PIM1
304	CDK2
305	TREM1
306	CLPP
307	NOS3
308	SHBG
309	PDE4B
310	CYP19A1
311	ESRRG
312	GSR
313	DUSP6
314	RXRA
315	ANG
316	CES1
317	PLA2G10
318	ANXA5
319	CASP7
320	MIF
321	SORD
322	PPP5C
323	CFD
324	TTPA
325	CTSB
326	XIAP
327	ALB
328	CHEK1
329	PAH
330	MAPK14
331	MAPK8
332	EPHB4
333	AKT1
334	PDPK1
335	CDA
336	MMP12
337	MMP8
338	ISG20
339	F2
340	HSD17B1
341	TTR
342	MMP3
343	KDR
344	DCK
345	GSK3B
346	PLAU
347	SULT2A1
348	PDE3B
349	MTAP
350	PTPN1
351	PRKACA
352	AMD1
353	IMPDH2
354	ESR2
355	CBR1
356	TGFBR1
357	F10
358	NR3C2
359	DPP4
360	CTNNA1
361	FABP4
362	MET
363	FNTA
364	PCK1
365	SOD2
366	MMP13
367	AKR1B1
368	SULT2B1
369	DHFR
370	EGFR
371	PPARA
372	ACP3
373	RHOA
374	ADAM17
375	RNASE3
376	CTSS
377	HDAC8
378	PADI4
379	PGF
380	AURKA
381	SDS
382	BST1
383	FKBP1A
384	AHCY
385	MTHFD1
386	DHODH
387	YARS1
388	BIRC7
389	TYMS
390	FHIT
391	ME2
392	TNK2
393	ATOX1
394	NQO1
395	ARSA
396	DPEP1
397	PLA2G2A
398	PDE5A
399	CTSK
400	CYP2C9
401	NR1H2
402	ADK
403	EPHX2
404	CTSG
405	OTC
406	DTYMK
407	ELANE
408	MMP9
409	PYGL
410	UMPS
411	JAK2
412	S100A9
413	C8G
414	ABO
415	HSD11B1
416	IMPDH1
417	TPH1
418	MMP1
419	LYZ
420	FABP3
421	LCN2
422	GSTA1
423	CASP3
424	ABCB1
425	ACE
426	IL1B
427	ABCB11
428	CCL2
429	CYP3A4
430	MYC
431	VIP
432	AHR
433	CYP1A1
434	ABCA13
435	ABCB1A
436	ABCC3
437	ABCC4
438	ACTA2
439	AIF1
440	AK1
441	AMBP
442	APLN
443	ATXN1
444	AURKB
445	AVP
446	BAX
447	BCL2L1
448	BDNF
449	BLM
450	BTG1
451	BTG2
452	BTG3
453	C3
454	C7ORF26
455	CAPN1
456	CASP8
457	CASP9
458	CAT
459	CCDC51
460	CCNB1
461	CCNE2
462	CD14
463	CD44
464	CD59
465	CDC25A
466	CDC6
467	CDH1
468	CDK5
469	CDKN1A
470	CDKN3
471	CELF2
472	CHAF1A
473	CHAF1B
474	CLN8
475	COA7
476	CP
477	CPT2
478	CRH
479	CSF2
480	CXCL1
481	CXCL8
482	DDIT3
483	DDIT4
484	DRD3
485	DUSP14
486	E2F1
487	EDNRB
488	ENC1
489	EPRS
490	ESM1
491	F3
492	FAS
493	FCGR2B
494	FDXR
495	FGF2
496	FOS
497	FOXJ2
498	FZD1
499	GADD45A
500	GADD45B
501	GADD45G
502	GAS7
503	GCH1
504	GDF15
505	GJA1
506	GPX1
507	GRPEL1
508	HMOX1
509	ICAM1
510	ID3
511	IFNG
512	IL1A
513	IL2
514	IL6
515	INHA
516	INS1
517	ISG20L2
518	KIF20A
519	KLF6
520	KRT18
521	LHX2
522	LRP2
523	LRRC47
524	MAPK9
525	MCM10
526	MGMT
527	MPO
528	MRM2
529	MSH6
530	MYT1
531	NBN
532	NCOA2
533	NDUFS4
534	NFATC4
535	NOS1
536	NOS2
537	NPTX1
538	NR1H4
539	NR3C1
540	NTS
541	ODC1
542	ORAI3
543	PALB2
544	PAWR
545	PELO
546	PHLDA3
547	PIDD1
548	PLAGL1
549	PLAT
550	PLAUR
551	PLEKHF1
552	PLXNB2
553	POMC
554	PPM1D
555	PPP1CA
556	PPP1R15A
557	PRKAB1
558	PSMC3IP
559	PTK2B
560	PTP4A1
561	PUS3
562	RAD51C
563	RALBP1
564	RAP2B
565	RB1
566	RBM34
567	RFC1
568	RGS16
569	RNF113A
570	RNF19B
571	S100A8
572	SAC3D1
573	SCT
574	SDC1
575	SDHAF1
576	SELE
577	SERPINA6
578	SERPINE1
579	SESN1
580	SGK1
581	SLBP
582	PI3K
583	SLC1A5
584	SPON1
585	SRXN1
586	STAT1
587	TAT
588	TBC1D4
589	TFPI2
590	TGFB1
591	THBD
592	THBS1
593	THRA
594	THRB
595	TIGAR
596	TIMP1
597	TIPIN
598	TMEM185B
599	TNF
600	TNFRSF10B
601	TNFSF9
602	TNNI3
603	TOP3A
604	TOR1A
605	TP53
606	TPD52L1
607	TRIAP1
608	TRIM22
609	TRIM26
610	TRIM32
611	TRIM38
612	TUBB5
613	TUBG1
614	UTP3
615	VCAM1
616	XPC
617	ZBED1
618	ZBTB24
619	ZFP36L1
620	ZNF200
621	ZNF202
622	ZNF232
623	ZNF337
624	ZNF45
625	ZNF544
626	DLG1
